# Supplementary material for: Meta-Transcriptomic Analysis Reveals Novel RNA Viruses in Hippocampus erectus
Source: Viruses. 2023 Mar 17;15(3):772. doi: 10.3390/v15030772 (PMC10053862; doi:10.3390/v15030772)
Supplement: Supplementary file 1 [file viruses-15-00772-s001.zip › Table S1.xlsx]

## Sheet: Table S1
Table S1 Diversity of viruses in hippocampus.
NO.	Bioproject accession	GenBank accession	Virus/isolate/segement	Length	Reads	RPKM	Positive Library ID	Group	Raw reads	Clean reads	Taxonomy	Classification
1	PRJNA857333	ON982163.1	Hippocampus erectus astro-like virus 1 isolate FJ/19	7114	2254	8.92359	FRRL190067409	Normal	35505888	34694399	Positive-sense single-stranded RNA viruses	Astroviridae
1	PRJNA857333	ON982163.1	Hippocampus erectus astro-like virus 1 isolate FJ/19	7114	4584	15.6774	FRRL190067412	Unhealthy	41101308	40491013	Positive-sense single-stranded RNA viruses	Astroviridae
1	PRJNA857333	ON982163.1	Hippocampus erectus astro-like virus 1 isolate FJ/19	7114	3938	13.7171	FRRL190067411	Unhealthy	40355187	39810547	Positive-sense single-stranded RNA viruses	Astroviridae
1	PRJNA857333	ON982163.1	Hippocampus erectus astro-like virus 1 isolate FJ/19	7114	384	1.79254	FRRL192024264	Normal	30112674	29750337	Positive-sense single-stranded RNA viruses	Astroviridae
1	PRJNA857333	ON982163.1	Hippocampus erectus astro-like virus 1 isolate FJ/19	7114	1048	4.09076	FRRL192024267	Unhealthy	36011678	35444979	Positive-sense single-stranded RNA viruses	Astroviridae
2	PRJNA857333	OQ030201.1	Hippocampus erectus paramyxovirus 1 isolate FJ/19	14670	8826	16.9447	FRRL190067409	Normal	35505888	34694399	Negative-sense single-stranded RNA viruses	Paramyxoviridae
2	PRJNA857333	OQ030201.1	Hippocampus erectus paramyxovirus 1 isolate FJ/19	14670	4504	7.60797	FRRL190067411	Unhealthy	40355187	39810547	Negative-sense single-stranded RNA viruses	Paramyxoviridae
3	PRJNA857333	OQ030200.1	Hippocampus erectus picornavirus 1 isolate FJ/19	7069	47360	166.018	FRRL190067411	Unhealthy	40355187	39810547	Positive-sense single-stranded RNA viruses	Picornaviridae
3	PRJNA857333	OQ030200.1	Hippocampus erectus picornavirus 1 isolate FJ/19	7069	3786	17.7858	FRRL192024264	Normal	30112674	29750337	Positive-sense single-stranded RNA viruses	Picornaviridae
3	PRJNA857333	OQ030200.1	Hippocampus erectus picornavirus 1 isolate FJ/19	7069	9816	38.5597	FRRL192024267	Unhealthy	36011678	35444979	Positive-sense single-stranded RNA viruses	Picornaviridae
4	PRJNA857333	OQ030202.1	Hippocampus erectus nervous necrosis virus isolate FJ/19 RdRp	3024	821646	6610.7	FRRL190067412	Unhealthy	41101308	40491013	Positive-sense single-stranded RNA viruses	Nodaviridae
5	PRJNA857333	OQ030203.1	Hippocampus erectus nervous necrosis virus isolate FJ/19 coat protein	1362	342900	6125.4	FRRL190067412	Unhealthy	41101308	40491013	Positive-sense single-stranded RNA viruses	Nodaviridae
6	PRJNA857333	-	-	-	-	-	FRRL190067410	Normal	34224352	33578891	-	-
